# Supplementary material for: Dynamic organelle localization and cytoskeletal reorganization during preimplantation mouse embryo development revealed by live imaging of genetically encoded fluorescent fusion proteins
Source: Genesis. 2019 Jan 13;57(2):e23277. doi: 10.1002/dvg.23277 (PMC6590263; doi:10.1002/dvg.23277)
Supplement: Supplementary file 8 — Supporting information movie 1 Movies of images acquired after changing the z positions of reporter mouse embryos. (a) Mito‐EGFP, (b) Lyn‐mCherry, (c) hEMTB‐EGFP, (d) EB1‐EGFP, (e) EGFP‐Paxillin, and (f) ZO1‐EGFP. (a), (b), (e) and (f) are blastocyst stages; (c), 2‐cell stage; and (d), 8‐cell stage. The z‐step size is 2.5 μm. [file DVG-57-na-s008.zip]

Archive with 6 entries (6 files):
- Supporting information movie1_a.mov
- Supporting information movie1_b.mov
- Supporting information movie1_c.mov
- Supporting information movie1_d.mov
- Supporting information movie1_e.mov
- Supporting information movie1_f.mov
