# Supplementary material for: Dynamic organelle localization and cytoskeletal reorganization during preimplantation mouse embryo development revealed by live imaging of genetically encoded fluorescent fusion proteins
Source: Genesis. 2019 Jan 13;57(2):e23277. doi: 10.1002/dvg.23277 (PMC6590263; doi:10.1002/dvg.23277)
Supplement: Supplementary file 9 — Supporting information movie 2 Time‐lapse imaging of reporter mouse embryos from the 2‐cell through blastocyst stages. (a) H2B‐EGFP, (b) H2B‐mCherry, (c) Mito‐EGFP, (d) Golgi‐EGFP, (e) Golgi‐mCherry, (f) Lyn‐Venus, (g) Lyn‐mCherry, (h) EGFP‐Tuba, (i) hEMTB‐EGFP, (j) EB1‐EGFP, (k) Venus‐Actin, (l) Venus‐Moesin, (m) EGFP‐Paxillin, and (n) ZO1‐EGFP. Time interval is 1 hour. The z‐step size is 2.5 μm. Left, DIC images; right, fluorescent MIP images. [file DVG-57-na-s009.zip]

Archive with 14 entries (14 files):
- Supporting information movie2_a.mov
- Supporting information movie2_b.mov
- Supporting information movie2_c.mov
- Supporting information movie2_d.mov
- Supporting information movie2_e.mov
- Supporting information movie2_f.mov
- Supporting information movie2_g.mov
- Supporting information movie2_h.mov
- Supporting information movie2_i.mov
- Supporting information movie2_j.mov
- Supporting information movie2_k.mov
- Supporting information movie2_l.mov
- Supporting information movie2_m.mov
- Supporting information movie2_n.mov
