# Supplementary material for: Dynamic organelle localization and cytoskeletal reorganization during preimplantation mouse embryo development revealed by live imaging of genetically encoded fluorescent fusion proteins
Source: Genesis. 2019 Jan 13;57(2):e23277. doi: 10.1002/dvg.23277 (PMC6590263; doi:10.1002/dvg.23277)
Supplement: Supplementary file 10 — Supporting information movie 3 Time‐lapse imaging in dual‐labeled embryos. Embryos were obtained by crossing (a) R26‐Golgi‐EGFP and R26‐H2B‐mCherry, (b) R26‐Mito‐EGFP and R26‐H2B‐mCherry, (c) R26‐Lyn‐Venus and R26‐H2B‐mCherry, (d) R26‐Lyn‐mCherry and R26‐H2B‐EGFP, and (e) R26‐EGFP‐Tuba and R26‐H2B‐mCherry, respectively. (a) is from the 8‐cell through blastocyst stages; (b), (c), and (d) are from the 2‐cell through blastocyst stages; and (e) is from the 2‐cell through 4‐cell stages. Time intervals are 2 min for (a) and (e), and 1 hour for (b), (c), and (d). The z‐step size is 2.5 μm. Top left, DIC image; top right, merged MIP image; bottom left, H2B‐fluorescent MIP image; bottom right, MIP images of each fluorescent color. [file DVG-57-na-s010.zip]

Archive with 5 entries (5 files):
- Supporting information movie3_a.mov
- Supporting information movie3_b.mov
- Supporting information movie3_c.mov
- Supporting information movie3_d.mov
- Supporting information movie3_e.mov
