# Supplementary material for: Dynamic organelle localization and cytoskeletal reorganization during preimplantation mouse embryo development revealed by live imaging of genetically encoded fluorescent fusion proteins
Source: Genesis. 2019 Jan 13;57(2):e23277. doi: 10.1002/dvg.23277 (PMC6590263; doi:10.1002/dvg.23277)
Supplement: Supplementary file 12 — Supporting information movie 5 Comet‐like signals in EB1‐EGFP embryos. Time‐lapse images in 1‐cell and 2‐cell homozygous R26‐EB1‐EGFP embryos. Nuclei were stained with Hoechst 33342 (blue). (a) First round of cell division after the 1‐cell stage. (b) Division at the 2‐cell stage. Time interval is 4 seconds. [file DVG-57-na-s012.zip]

Archive with 2 entries (2 files):
- Supporting information movie5_a.mov
- Supporting information movie5_b.mov
